# Supplementary material for: Interleukin-6 and Lymphocyte-to-Monocyte Ratio Indices Identify Patients with Intrahepatic Cholangiocarcinoma
Source: Biomedicines. 2024 Apr 11;12(4):844. doi: 10.3390/biomedicines12040844 (PMC11047984; doi:10.3390/biomedicines12040844)
Supplement: Supplementary file 1 [file biomedicines-12-00844-s001.zip]

Archive with 1 entries (1 files):
- biomedicines-2911121-supplementary.pdf
